# Supplementary material for: Molecular Studies of TCF4 Gene and Correlation with Late-Onset Fuchs Endothelial Corneal Dystrophy in the Greek Population: A Novel Cost-Effective Diagnostic Algorithm
Source: Int J Mol Sci. 2025 Nov 24;26(23):11356. doi: 10.3390/ijms262311356 (PMC12692371; doi:10.3390/ijms262311356)
Supplement: Supplementary file 1 [file ijms-26-11356-s001.zip]

Archive with 1 entries (1 files):
- ijms-3942750-supplementary.pdf
